# Supplementary material for: Impact of in vitro SARS-CoV-2 infection on breast cancer cells
Source: Sci Rep. 2024 Jun 7;14:13134. doi: 10.1038/s41598-024-63804-3 (PMC11161491; doi:10.1038/s41598-024-63804-3)
Supplement: Supplementary file 3 — Supplementary Information 3. [file 41598_2024_63804_MOESM3_ESM.xlsx]

## Sheet: MCF7 24 hours p.i.
ID	Gene.Symbol	Group	Entrez.ID	logFC	AveExpr	t	P.Value	adj.P.Val	B
TC0300013068.hg.1	MECOM	Multiple_Complex	2122	2.875	9.17625	12.4322	1.37249e-11	2.66909e-07	15.4742
TC1400006484.hg.1	OR4Q3	Coding	441669	2.5325	7.37792	10.3243	5.00211e-10	3.24254e-06	12.4853
TC2200006450.hg.1	OR11H1	Coding	81061	2.4225	6.1175	10.0063	8.98302e-10	4.36732e-06	11.9826
TC0300011391.hg.1	ADAMTS9	Multiple_Complex	56999	2.2525	7.85375	6.46986	1.44431e-06	0.000759123	5.35437
TC1100010809.hg.1	OR4C12	Coding	283093	2.155	8.06875	8.47522	1.79552e-08	2.56054e-05	9.35105
TC0300012768.hg.1	CP	Multiple_Complex	1356	2.085	7.39458	8.11036	3.83399e-08	4.38586e-05	8.67054
TC1400010603.hg.1	TTC6	Multiple_Complex	319089	2.0375	7.1675	9.5259	2.22693e-09	7.59295e-06	11.195
TC1400006510.hg.1	OR11H4	Coding	390442	1.9525	4.78208	8.85205	8.35497e-09	2.03099e-05	10.032
TC1500010680.hg.1	OR4F4	Coding	26682; 81099	1.9275	8.01667	8.08262	4.06458e-08	4.39133e-05	8.61794
TC1100010928.hg.1	OR1S2	Coding	219958	1.8875	6.11042	8.43139	1.96501e-08	2.56054e-05	9.2704
TC1500010841.hg.1	CHRFAM7A	Multiple_Complex	89832	1.8475	8.3975	9.49952	2.34266e-09	7.59295e-06	11.1508
TC1400006509.hg.1	OR11H7	Pseudogene	390441	1.775	6.67375	7.40029	1.7658e-07	0.000137358	7.28605
TC1100010833.hg.1	OR5I1	Coding	10798	1.725	6.10333	5.36085	2.02032e-05	0.00551586	2.89861
TC1400008576.hg.1	OR4K14	Coding	122740	1.7075	6.44167	10.5412	3.37765e-10	3.24254e-06	12.8202
TC0100018124.hg.1	OR2M7	Coding	391196	1.68	8.07417	8.63865	1.2856e-08	2.56054e-05	9.64907
TC0600014253.hg.1	OR5V1	Coding	81696	1.6525	6.50625	8.42691	1.98322e-08	2.56054e-05	9.26215
TC0600007446.hg.1	OR2J1	Pseudogene	442185	1.6325	5.855	7.34232	2.00622e-07	0.000150058	7.16954
TC0600009745.hg.1	ADGB	Multiple_Complex	79747	1.615	6.25208	8.523	1.62786e-08	2.56054e-05	9.43861
TC0100009511.hg.1	TSHB	Coding	7252	1.56	5.82792	7.86297	6.47771e-08	6.63011e-05	8.19719
TC0X00010914.hg.1	CT45A7	Coding	101060211; 541465	1.555	7.27917	7.70838	9.02728e-08	8.77768e-05	7.8965
TC0X00010917.hg.1	CT45A8	Coding	102723737	1.5375	6.47917	5.24079	2.70711e-05	0.00651812	2.62488
TC0X00010918.hg.1	CT45A9	Coding	102723680	1.5375	6.47917	5.24079	2.70711e-05	0.00651812	2.62488
TC0X00007768.hg.1	CYLC1	Coding	1538	1.535	7.14042	5.13405	3.5145e-05	0.00813648	2.3806
TC0700006933.hg.1	STK31	Multiple_Complex	56164	1.5325	6.17917	7.63175	1.06542e-07	9.86625e-05	7.74606
TC0X00010916.hg.1	CT45A6	Coding	541465; 101060211	1.49	7.27708	7.42351	1.67799e-07	0.000135966	7.33258
TC0300014031.hg.1	CCDC80	Multiple_Complex	151887; 100506621	1.4775	10.8637	8.39764	2.10668e-08	2.56054e-05	9.20811
TC1200009931.hg.1	TAS2R46	Coding	259292	1.455	6.57292	7.08066	3.58936e-07	0.000240698	6.63714
TC0X00010919.hg.1	CT45A10	Coding	102723631	1.455	6.51792	4.87823	6.58882e-05	0.012562	1.79205
TC1500010831.hg.1	OR4F15	Coding	390649	1.44	6.70167	6.64806	9.57534e-07	0.000564278	5.73424
TC0100012351.hg.1	OR2M3	Coding	127062	1.4325	6.49708	6.73797	7.79358e-07	0.00047363	5.92417
TC0800007284.hg.1	KCNU1	Coding	157855	1.4275	4.49917	8.57516	1.46314e-08	2.56054e-05	9.53379
TC1900006436.hg.1	OR4F17	Multiple_Complex	81099	1.4275	7.98625	6.24532	2.43768e-06	0.0011287	4.8694
TC1100007537.hg.1	TRIM49B	Coding	283116	1.415	7.13833	8.86104	8.20564e-09	2.03099e-05	10.0479
TC0300011364.hg.1	CADPS	Multiple_Complex	8618	1.385	5.23708	5.51449	1.39164e-05	0.00424628	3.24703
TC0800008487.hg.1	RIMS2	Multiple_Complex	9699	1.3725	7.07792	5.77102	7.50348e-06	0.00270223	3.82355
TC0500010265.hg.1	CDH18	Multiple_Complex	1016	1.3675	7.34583	7.19599	2.77447e-07	0.000199834	6.8731
TC0X00010912.hg.1	CT45A5	Coding	441521	1.355	6.59417	7.11944	3.29101e-07	0.000228573	6.7167
TC1800006589.hg.1	PTPRM	Multiple_Complex	5797	1.335	9.67292	5.85975	6.06908e-06	0.002321	4.02128
TC0900009711.hg.1	IFNE	Multiple_Complex	338376; 554202	1.3275	7.13875	7.49428	1.43701e-07	0.000121503	7.47387
TC0600007449.hg.1	OR2J2	Multiple_Complex	26707	1.3275	5.96208	5.21769	2.86421e-05	0.00671087	2.5721
TC0100016839.hg.1	DENND1B	Multiple_Complex	163486	1.3125	10.0333	5.9634	4.74175e-06	0.00196198	4.25108
TC1100007705.hg.1	OR1S1	Multiple_Complex	219959	1.285	7.19083	4.80493	7.89351e-05	0.0138293	1.62281
TC0X00010910.hg.1	CT45A3	Coding	441519; 441520; 441521	1.26	7.29333	6.78709	6.96731e-07	0.000437075	6.02745
TC0X00010915.hg.1	CT45A2	Coding	728911	1.2525	6.50792	4.75193	8.99654e-05	0.0154645	1.50028
TC0500010308.hg.1	CDH10	Multiple_Complex	1008	1.2475	5.33958	4.59861	0.000131403	0.0197921	1.14541
TC0900010147.hg.1	CNTNAP3B	Multiple_Complex	728577	1.2325	8.01583	5.6762	9.42126e-06	0.0032143	3.61126
TC0600008745.hg.1	SPACA1	Multiple_Complex	81833	1.225	5.93667	5.58492	1.17384e-05	0.00380461	3.406
TC0700013354.hg.1	GPR141	Multiple_Complex	353345	1.2175	6.19292	5.70877	8.71189e-06	0.00308037	3.68429
TC1400006502.hg.1	OR4N5	Coding	390437	1.21	4.96208	6.50417	1.33403e-06	0.000720637	5.42785
TC1500006726.hg.1	ULK4P1	Multiple_Complex	89838; 100288380	1.19	8.05875	5.23586	2.73989e-05	0.00651812	2.61362
TC0700009521.hg.1	OR2A12	Coding	346525	1.185	5.14667	5.00876	4.77901e-05	0.0101661	2.09283
TC1200007796.hg.1	OR6C68	Coding	403284	1.17	6.64375	6.40114	1.69414e-06	0.000844768	5.20669
TC0900006438.hg.1	DOCK8	Multiple_Complex	81704	1.1525	7.64833	7.05471	3.80434e-07	0.00024661	6.58378
TC1400006486.hg.1	OR4M1	Coding	441670	1.125	5.39583	5.9352	5.07052e-06	0.0020543	4.18869
TC1100013064.hg.1	KRTAP5-8	Coding	57830	1.105	8.11458	4.22696	0.000329619	0.0353863	0.284586
TC0200013330.hg.1	PLGLB1	Multiple_Complex	5343; 5342	1.0825	6.70208	5.47878	1.51733e-05	0.00453962	3.16625
TC0300009189.hg.1	AADACL2	Coding	344752	1.0775	4.52083	5.60867	1.10848e-05	0.00365366	3.45949
TC2000006434.hg.1	DEFB126	Multiple_Complex	81623	1.07	5.64042	4.8793	6.57147e-05	0.012562	1.79452
TC1400010569.hg.1	EDDM3A	Coding	10876	1.065	6.67667	4.07048	0.000485271	0.045811	-0.0768633
TC1800008750.hg.1	TCF4	Multiple_Complex	6925	1.045	7.55917	4.02075	0.000548646	0.0493332	-0.191467
TC1000008378.hg.1	LIPF	Multiple_Complex	8513	1.04	5.11333	6.42868	1.5891e-06	0.000813245	5.26595
TC0700012221.hg.1	SLC26A3	Multiple_Complex	1811	1.025	6.43	4.51827	0.000160293	0.021834	0.959286
TC0100012356.hg.1	OR2T1	Coding	26696	1.02	6.06417	4.2525	0.00030944	0.0336183	0.343664
TC1700011578.hg.1	ABCA6	Multiple_Complex	23460	1.0125	5.94167	4.2466	0.00031399	0.0339231	0.330012
TC1100010942.hg.1	OR5B2	Coding	390190	0.995	6.96125	4.704	0.00010127	0.0169776	1.3894
TC0600007346.hg.1	VN1R10P	Multiple_Complex	387316	0.9825	6.65042	4.73842	9.30162e-05	0.0157294	1.46904
TC0100016095.hg.1	OR10J5	Coding	127385	0.9775	6.04583	6.0412	3.94288e-06	0.00170394	4.42272
TC0100012334.hg.1	OR2L8	Multiple_Complex	391190	0.9725	4.92708	6.32769	2.01044e-06	0.000977424	5.0481
TC0300013522.hg.1	TMEM207	Coding	131920	0.97	7.64208	4.98048	5.12297e-05	0.010424	2.02775
TC0600012625.hg.1	GPR63	Coding	81491	0.9625	6.00208	4.74884	9.06542e-05	0.0154645	1.49314
TC0700010751.hg.1	AOAH	Multiple_Complex	313	0.9625	5.50875	4.57877	0.000138011	0.0201797	1.09946
TC0300009194.hg.1	SUCNR1	Coding	56670	0.96	5.60625	4.66305	0.000112051	0.0181587	1.29464
TC0200009539.hg.1	ARHGAP15	Multiple_Complex	55843	0.9575	4.93417	5.85853	6.08685e-06	0.002321	4.01855
TC0100015023.hg.1	DPYD	Multiple_Complex	1806	0.955	11.54	6.57229	1.13984e-06	0.000633329	5.57328
TC1200009938.hg.1	TAS2R42	Coding	353164	0.9425	7.36917	4.28009	0.000289019	0.0321028	0.407522
TC0600013341.hg.1	GVQW2	Multiple_Complex	100507462	0.93	9.85542	4.55527	0.000146272	0.0207632	1.04501
TC0100010244.hg.1	IFI16	Multiple_Complex	3428	0.925	11.1079	4.04107	0.000521814	0.0478666	-0.144658
TC0700012299.hg.1	GPR85	Multiple_Complex	54329	0.92	5.93625	5.33868	2.13232e-05	0.00551586	2.84816
TC1000008385.hg.1	STAMBPL1	Multiple_Complex	57559	0.9175	10.0729	8.56098	1.50615e-08	2.56054e-05	9.50796
TC2100006655.hg.1	LINC01549	Multiple_Complex	100505929	0.915	6.60292	4.55879	0.000145002	0.0207343	1.05317
TC1600007931.hg.1	LPCAT2	Multiple_Complex	54947	0.9125	12.7496	7.50637	1.39956e-07	0.000121503	7.49792
TC1100007608.hg.1	OR5D13	Multiple_Complex	390142	0.9125	6.02833	4.60694	0.000128725	0.0195571	1.1647
TC0300006622.hg.1	PPARG	Multiple_Complex	5468	0.91	8.505	5.12205	3.61932e-05	0.00828058	2.35309
TC0200015246.hg.1	STAT4	Multiple_Complex	6775	0.9075	6.52208	5.5237	1.36098e-05	0.00424628	3.26785
TC1200008582.hg.1	FAM71C	Coding	196472	0.9075	5.32792	6.25055	2.40793e-06	0.0011287	4.88079
TC0200007205.hg.1	RASGRP3	Multiple_Complex	25780	0.905	8.71917	5.04703	4.35041e-05	0.00961391	2.18083
TC1200008295.hg.1	OTOGL	Multiple_Complex	283310	0.9025	5.94042	5.38954	1.8842e-05	0.00540402	2.96383
TC0500011748.hg.1	CCDC112	Multiple_Complex	153733	0.89	9.04625	4.97867	5.14578e-05	0.010424	2.02359
TC1100010778.hg.1	OR4C5	Coding	79346	0.8875	5.68542	4.14729	0.000401399	0.0396244	0.100408
TC1900011807.hg.1	ZNF583	Multiple_Complex	147949	0.885	7.57917	4.61309	0.000126782	0.0194136	1.17894
TC1200010065.hg.1	PLCZ1	Multiple_Complex	89869	0.8775	7.1175	4.45452	0.000187685	0.0246616	0.811564
TC1400007804.hg.1	TSHR	Multiple_Complex	7253	0.8775	5.40583	6.57852	1.12359e-06	0.000633329	5.58654
TC2100007915.hg.1	KRTAP8-1	Coding	337879	0.87	4.7825	5.91394	5.33367e-06	0.00211681	4.14158
TC0400011053.hg.1	CXCL10	Coding	3627	0.87	6.09625	6.18794	2.78914e-06	0.0012614	4.74439
TC1100009911.hg.1	OR52A5	Coding	390054	0.87	5.48667	4.83996	7.24045e-05	0.0133802	1.70371
TC1100013221.hg.1	CASP1	Multiple_Complex	834	0.865	9.1925	4.68106	0.000107174	0.0176628	1.33632
TC1100009904.hg.1	OR51A2	Coding	401667	0.8625	4.97708	4.33201	0.000254169	0.0295027	0.527739
TC0700009482.hg.1	TAS2R39	Coding	259285	0.86	5.97125	4.27808	0.000290459	0.0321028	0.402874
TC0600013200.hg.1	TAAR2	Coding	9287	0.86	5.70625	5.00618	4.80939e-05	0.0101661	2.0869
TC1900011720.hg.1	HKR1	NonCoding	284459	0.86	7.62833	5.25046	2.64391e-05	0.00651812	2.64699
TC0200008168.hg.1	REG1A	Multiple_Complex	5967	0.84	6.15125	4.19996	0.000352388	0.0366812	0.222131
TC1200006996.hg.1	PIK3C2G	Multiple_Complex	5288	0.8375	6.32417	4.62253	0.000123856	0.0193786	1.20081
TC1600010955.hg.1	MAFTRR	Multiple_Complex	102467146	0.8325	6.49917	4.4418	0.000193692	0.0247435	0.78207
TC0100012354.hg.1	OR2T4	Coding	127074	0.83	4.88333	4.67029	0.000110064	0.0179867	1.3114
TC1500008670.hg.1	POTEB	Multiple_Complex	100996331	0.8275	5.33208	4.59015	0.00013418	0.0197921	1.12582
TC0400011348.hg.1	HPGDS	Multiple_Complex	27306	0.8275	5.44417	4.41769	0.0002056	0.025475	0.726216
TC0400008389.hg.1	RRH	Coding	10692	0.8175	5.96208	4.86043	6.88414e-05	0.0129977	1.75098
TC1100007514.hg.1	OR4B1	Coding	119765	0.8125	4.90083	4.63062	0.000121405	0.0191947	1.21954
TC0500008588.hg.1	KIAA1024L	Multiple_Complex	100127206	0.8125	6.0425	4.39781	0.000215973	0.025767	0.680144
TC0500011418.hg.1	MEF2C	Multiple_Complex	4208	0.805	7.55958	4.61702	0.000125557	0.0193786	1.18804
TC1700008527.hg.1	EFCAB3	Coding	146779	0.795	4.6325	4.31063	0.000267983	0.0306557	0.478218
TC0500006613.hg.1	ADAMTS16	Multiple_Complex	170690	0.79	8.81542	4.83042	7.41269e-05	0.0133802	1.68169
TC0600012009.hg.1	DEFB114	Multiple_Complex	245928	0.7875	7.05917	5.98485	4.50631e-06	0.00190509	4.29847
TC0600007461.hg.1	OR10C1	Multiple_Complex	442194	0.785	5.48917	4.96318	5.34554e-05	0.010717	1.98792
TC0700008261.hg.1	RUNDC3B	Multiple_Complex	154661	0.78	6.235	4.41514	0.000206902	0.025475	0.720309
TC0600014316.hg.1	FILIP1	Multiple_Complex	27145	0.7775	5.42167	4.27606	0.000291918	0.0321028	0.398186
TC0900007576.hg.1	ANXA1	Multiple_Complex	301	0.77	13.4825	4.18665	0.000364173	0.0372741	0.191376
TC2000007474.hg.1	PABPC1L	Multiple_Complex	80336	0.7575	10.9742	5.51968	1.37428e-05	0.00424628	3.25876
TC2000008546.hg.1	C20orf78	Multiple_Complex	100128496	0.7575	5.47208	4.04447	0.000517456	0.0476918	-0.136827
TC0300013083.hg.1	LRRC34	Multiple_Complex	151827	0.7475	6.63833	4.06432	0.000492711	0.0462886	-0.0910714
TC0700011318.hg.1	ERV3-1	Multiple_Complex	2086; 51351	0.7475	10.1862	4.41843	0.000205226	0.025475	0.727921
TC0100018108.hg.1	OR1C1	Coding	26188	0.745	5.15042	4.5145	0.000161796	0.021834	0.950549
TC1200009919.hg.1	TAS2R10	Coding	50839	0.74	6.76208	4.22285	0.000332991	0.0353863	0.275067
TC1000006911.hg.1	TMEM236	Coding	653567	0.735	5.73208	5.33751	2.13839e-05	0.00551586	2.8455
TC0500009304.hg.1	GABRG2	Coding	2566	0.73	4.69	4.61912	0.000124905	0.0193786	1.19291
TC0800009468.hg.1	DEFB106B	Coding	503841; 245909	0.7275	7.18125	4.98924	5.01389e-05	0.0103729	2.0479
TC1700012459.hg.1	ABCA10	Multiple_Complex	10349	0.7225	4.81375	4.18382	0.000366739	0.0373401	0.184814
TC1400006945.hg.1	MIPOL1	Multiple_Complex	145282	0.7175	5.61708	4.51201	0.000162798	0.021834	0.944768
TC1900008075.hg.1	LGALS16	Coding	148003	0.7175	5.44375	4.51201	0.000162798	0.021834	0.944768
TC1100010864.hg.1	OR5M10	Coding	390167	0.715	5.37083	5.08088	4.0037e-05	0.00894943	2.25859
TC0400010944.hg.1	CSN2	Coding	1447	0.715	4.9175	4.35535	0.000239902	0.0281213	0.581797
TC1800008431.hg.1	CCDC178	Multiple_Complex	374864	0.7075	4.6775	5.34893	2.07977e-05	0.00551586	2.87149
TC0500008586.hg.1	ADAMTS19	Multiple_Complex	171019	0.705	6.75875	5.68923	9.13072e-06	0.00317081	3.64049
TC0300013520.hg.1	CLDN1	Multiple_Complex	9076	0.705	13.1071	4.94651	5.56933e-05	0.0110517	1.94951
TC0300013408.hg.1	EHHADH	Multiple_Complex	1962	0.7025	8.62375	4.45454	0.000187679	0.0246616	0.811594
TC1500007185.hg.1	FGF7	Multiple_Complex	2252	0.6975	6.85958	4.59318	0.00013318	0.0197921	1.13283
TC1200012668.hg.1	TRHDE	Multiple_Complex	29953	0.6875	5.27708	4.38099	0.000225152	0.0266983	0.641186
TC1400006483.hg.1	OR4N2	Coding	390429	0.685	5.42875	4.54133	0.000151403	0.0211822	1.01272
TC0400011477.hg.1	CENPE	Multiple_Complex	1062	0.6825	10.4129	4.65361	0.000114698	0.0184342	1.27277
TC0700008240.hg.1	GRM3	Coding	2913	0.67	5.025	4.3285	0.000256387	0.0295027	0.519608
TC0500010753.hg.1	CDC20B	Coding	166979	0.67	7.42667	4.44767	0.000190894	0.0247435	0.795692
TC0400012880.hg.1	DUX4	Multiple_Complex	100288687	0.6675	6.98625	4.54247	0.000150979	0.0211822	1.01534
TC1200011327.hg.1	CSRP2	Multiple_Complex	1466	0.665	10.0779	6.13596	3.15212e-06	0.00139317	4.63076
TC0X00009795.hg.1	ALAS2	Multiple_Complex	212	0.6625	6.05125	4.17271	0.000376948	0.0380123	0.159147
TC2000009957.hg.1	LINC00266-1	Multiple_Complex	140849	0.6625	9.94083	4.93294	5.7584e-05	0.0111984	1.91824
TC0400007938.hg.1	BMP2K	Multiple_Complex	55589	0.66	11.6942	4.08631	0.000466672	0.0445243	-0.0403637
TC1700010239.hg.1	NUFIP2	Coding	57532	0.66	11.0183	5.03244	4.50897e-05	0.00985235	2.1473
TC1200012754.hg.1	KLRC1	Multiple_Complex	3821	0.645	4.39792	4.58966	0.000134343	0.0197921	1.12469
TC1000007337.hg.1	ZNF37A	Multiple_Complex	7587	0.6425	11.0492	5.51277	1.39745e-05	0.00424628	3.24315
TC0200016544.hg.1	RIF1	NonCoding	55183	0.64	8.49292	4.68423	0.000106339	0.0176628	1.34365
TC1200009994.hg.1	LINC01559	Multiple_Complex	283422	0.635	7.43375	4.44558	0.000191886	0.0247435	0.790843
TC0100016664.hg.1	COLGALT2	Multiple_Complex	23127	0.625	6.8275	4.17239	0.000377249	0.0380123	0.1584
TC0300009202.hg.1	MBNL1	Multiple_Complex	4154	0.62	14.4317	4.07215	0.000483268	0.045811	-0.0730005
TC1300006979.hg.1	RGCC	Multiple_Complex	28984	0.62	7.78167	4.79463	8.09679e-05	0.0140588	1.59899
TC0700011954.hg.1	CYP3A7	Multiple_Complex	1551; 100861540	0.6175	5.79583	4.30277	0.000273243	0.0310746	0.460033
TC0900008674.hg.1	OR1L4	Coding	254973	0.6175	5.77042	4.01446	0.000557225	0.0497081	-0.20595
TC1200008224.hg.1	GLIPR1	Multiple_Complex	11010	0.615	8.93375	4.05467	0.000504591	0.0471768	-0.11332
TC1700012296.hg.1	PRKAR1A	Multiple_Complex	5573; 22901	0.615	12.3621	5.38836	1.88961e-05	0.00540402	2.96115
TC0100015350.hg.1	AMPD1	Multiple_Complex	270	0.6125	5.435	4.11939	0.000430049	0.0416077	0.0359855
TC0100010925.hg.1	OCLM	Coding	10896	0.61	9.56792	4.22379	0.000332215	0.0353863	0.277251
TC2000007300.hg.1	RPRD1B	Multiple_Complex	58490	0.6025	12.5621	4.64435	0.000117352	0.018706	1.25134
TC0300009843.hg.1	TP63	Multiple_Complex	8626	0.585	9.76833	5.34487	2.10042e-05	0.00551586	2.86225
TC0100014794.hg.1	ODF2L	Multiple_Complex	57489	0.5825	11.5004	4.57573	0.000139052	0.0201802	1.09242
TC0100009276.hg.1	AMY1A	Coding	276; 278	0.5775	6.46792	4.02141	0.00054775	0.0493332	-0.18994
TC0800008266.hg.1	DPY19L4	Multiple_Complex	286148	0.575	13.5371	4.44377	0.000192749	0.0247435	0.78664
TC0500013301.hg.1	DAB2	Multiple_Complex	1601	0.5625	7.47792	4.04703	0.000514195	0.0476169	-0.130925
TC0700007392.hg.1	OGDH	Multiple_Complex	4967	0.5625	12.8233	5.0152	4.70406e-05	0.0101644	2.10764
TC1700011922.hg.1	LGALS3BP	Multiple_Complex	3959	0.5425	11.6608	4.83539	7.32238e-05	0.0133802	1.69317
TC0600012314.hg.1	COL12A1	Multiple_Complex	1303	0.54	9.44458	4.14816	0.000400536	0.0396244	0.102419
TC1000010621.hg.1	ASAH2	Multiple_Complex	56624	0.5275	9.00083	4.15213	0.000396628	0.0396244	0.111582
TC0600010121.hg.1	QKI	Multiple_Complex	9444	0.525	12.3646	4.82943	7.43076e-05	0.0133802	1.67941
TC0500007249.hg.1	C5orf51	Multiple_Complex	285636	0.52	11.8375	4.40979	0.000209659	0.0255268	0.707914
TC1700008328.hg.1	STXBP4	Multiple_Complex	252983	0.51	9.7	4.19511	0.000356642	0.0368916	0.210912
TC0200007994.hg.1	MPHOSPH10	Multiple_Complex	10199	0.505	10.1725	4.56637	0.000142309	0.0204999	1.07073
TC1600009620.hg.1	SMG1	Multiple_Complex	23049	0.4975	13.2871	4.28182	0.000287787	0.0321028	0.411519
TC0700012605.hg.1	COPG2	Multiple_Complex	26958; 114960	0.485	10.0871	4.21164	0.000342348	0.0361829	0.249155
TC0100010761.hg.1	FAM20B	Multiple_Complex	9917	0.4625	10.555	4.14865	0.000400047	0.0396244	0.103561
TC1000012590.hg.1	PSD	Multiple_Complex	5662	0.4525	5.6575	4.1318	0.000417057	0.0407563	0.0646474
TC0300009500.hg.1	FNDC3B	Multiple_Complex	64778	0.44	14.98	4.51427	0.000161888	0.021834	0.950013
TC1300008179.hg.1	UPF3A	Multiple_Complex	65110	0.4175	12.9267	4.28393	0.00028629	0.0321028	0.416399
TC0600014198.hg.1	TULP4	Multiple_Complex	56995	0.33	12.1346	4.08597	0.000467063	0.0445243	-0.0411446
TC0100007303.hg.1	KDM1A	Multiple_Complex	23028; 100422866	-0.3675	11.7767	-4.26797	0.00029782	0.0325376	0.379465
TC0200015578.hg.1	IDH1	Multiple_Complex	3417	-0.4475	12.7958	-4.53588	0.000153461	0.0213168	1.00008
TC2100008256.hg.1	RSPH1	Multiple_Complex	89765	-0.465	6.87	-4.18956	0.000361564	0.0372028	0.1981
TC1600008173.hg.1	TSNAXIP1	Multiple_Complex	55815	-0.4675	4.39375	-4.99553	4.93691e-05	0.0103235	2.06239
TC1300008272.hg.1	LATS2	Multiple_Complex	26524	-0.47	9.59083	-4.39913	0.000215264	0.025767	0.683221
TC0900007221.hg.1	LOC102724238	Multiple_Complex	102724238; 554249	-0.4775	8.955	-4.20538	0.000347695	0.0365493	0.234666
TC0200008041.hg.1	CCT7	Multiple_Complex	10574	-0.4825	12.9721	-4.94212	5.62979e-05	0.0110588	1.93939
TC2200009262.hg.1	EIF3L	Multiple_Complex	51386	-0.52	11.2196	-4.27568	0.000292189	0.0321028	0.39732
TC2200008755.hg.1	RPS19BP1	Multiple_Complex	91582	-0.53	9.07083	-4.04811	0.000512829	0.0476169	-0.128441
TC1900009487.hg.1	XAB2	Multiple_Complex	56949	-0.5325	8.36333	-4.8253	7.5069e-05	0.0133933	1.66986
TC0700007596.hg.1	EGFR	Multiple_Complex	1956	-0.5325	9.18625	-4.33083	0.000254916	0.0295027	0.524991
TC1700010576.hg.1	NEUROD2	Multiple_Complex	4761	-0.5475	5.14958	-4.40556	0.000211865	0.0255909	0.698118
TC0900009040.hg.1	C9orf9	Multiple_Complex	11092	-0.5525	7.67458	-5.08431	3.97018e-05	0.00894943	2.26646
TC0800012378.hg.1	PPP1R16A	Multiple_Complex	84988	-0.5625	10.7088	-4.12592	0.000423163	0.0411462	0.0510669
TC1700010676.hg.1	KRT15	Multiple_Complex	3866; 102466658	-0.575	10.595	-4.11134	0.000438687	0.0422334	0.0174051
TC1000010497.hg.1	MARCH8	Multiple_Complex	220972	-0.585	7.77708	-4.40909	0.000210021	0.0255268	0.706299
TC1600006486.hg.1	RHBDL1	Multiple_Complex	9028	-0.59	7.34917	-5.34755	2.08676e-05	0.00551586	2.86835
TC2100007362.hg.1	LRRC3	Coding	81543	-0.6025	6.84792	-4.02461	0.00054344	0.0493332	-0.182566
TC1000012428.hg.1	AKR1C3	Multiple_Complex	8644	-0.6075	9.61	-5.37734	1.94093e-05	0.00547032	2.9361
TC1200007737.hg.1	HOXC11	Multiple_Complex	3227	-0.6325	5.02667	-4.13634	0.000412403	0.040505	0.0751338
TC0600014112.hg.1	ZBTB9	Multiple_Complex	221504	-0.635	9.80208	-5.23459	2.74842e-05	0.00651812	2.61071
TC0X00006704.hg.1	REPS2	Multiple_Complex	9185	-0.6525	7.79083	-4.02092	0.000548413	0.0493332	-0.191071
TC1600009742.hg.1	EARS2	Multiple_Complex	124454	-0.655	5.43917	-5.77582	7.41776e-06	0.00270223	3.83426
TC2100008417.hg.1	COL18A1-AS1	Multiple_Complex	378832	-0.685	6.205	-5.28925	2.40518e-05	0.00607448	2.73553
TC1600011585.hg.1	DBNDD1	Multiple_Complex	79007	-0.695	9.00417	-4.82034	7.59918e-05	0.0134347	1.65841
TC2100007663.hg.1	BTG3	Multiple_Complex	10950	-0.7575	10.4758	-4.43976	0.00019467	0.0247435	0.777354
TC0100012940.hg.1	HNRNPCL4	Coding	101060301	-0.77	6.86667	-4.19957	0.000352722	0.0366812	0.221245
TC0100015868.hg.1	S100A2	Multiple_Complex	6273	-0.7775	11.6567	-5.40506	1.81448e-05	0.00534639	2.99909
TC1100010897.hg.1	UBE2L6	Multiple_Complex	9246	-0.7875	10.2317	-5.82967	6.52117e-06	0.00243879	3.95434
TC0100018170.hg.1	HNRNPCL3	Coding	649330; 101060301	-0.825	7.26417	-4.415	0.000206975	0.025475	0.719975
TC0600007375.hg.1	HIST1H3H	Coding	8357	-0.8275	7.15667	-5.6613	9.76506e-06	0.00327416	3.57781
TC1100006745.hg.1	OR10A5	Coding	144124	-0.8325	4.85125	-4.48724	0.000173086	0.0230548	0.887386
TC0200011991.hg.1	ADCY3	Multiple_Complex	109	-0.85	7.64042	-4.8416	7.21114e-05	0.0133802	1.70751
TC0600014258.hg.1	HLA-B	Multiple_Complex	3106	-0.8675	12.2071	-4.41987	0.000204493	0.025475	0.731273
TC1200008921.hg.1	OAS2	Multiple_Complex	4939	-0.9225	9.25375	-4.35511	0.000240044	0.0281213	0.581243
TC1900009357.hg.1	MYDGF	Multiple_Complex	56005	-0.9475	9.35125	-4.01939	0.000550487	0.0493332	-0.194593
TC1600006525.hg.1	CACNA1H	Multiple_Complex	8912	-1.2325	6.06875	-5.33421	2.15563e-05	0.00551586	2.83799

## Sheet: MDA-MB-231 24 hours p.i.
ID	Gene.Symbol	Group	Entrez.ID	logFC	AveExpr	t	P.Value	adj.P.Val	B
TC1100010833.hg.1	OR5I1	Coding	10798	2.0275	6.10333	6.30094	2.14004e-06	0.00216962	4.94552
TC0600014253.hg.1	OR5V1	Coding	81696	1.9075	6.50625	9.72728	1.51678e-09	2.94968e-05	11.3272
TC1100010928.hg.1	OR1S2	Coding	219958	1.89	6.11042	8.44256	1.92032e-08	0.000147681	9.15254
TC1100009943.hg.1	OR52N5	Coding	390075	1.8275	5.385	5.98909	4.46117e-06	0.00328713	4.27522
TC1100010809.hg.1	OR4C12	Coding	283093	1.7075	8.06875	6.71528	8.20828e-07	0.0012279	5.81502
TC1100007705.hg.1	OR1S1	Multiple_Complex	219959	1.695	7.19083	6.33803	1.96249e-06	0.00216962	5.02435
TC2200006450.hg.1	OR11H1	Coding	81061	1.65	6.1175	6.81544	6.53194e-07	0.00105855	6.02139
TC1100006704.hg.1	OR52N4	Coding	390072	1.6025	6.11875	6.10238	3.41195e-06	0.00276467	4.52023
TC0700006933.hg.1	STK31	Multiple_Complex	56164	1.5775	6.17917	7.85584	6.57709e-08	0.000255809	8.07241
TC0X00007768.hg.1	CYLC1	Coding	1538	1.525	7.14042	5.10061	3.81464e-05	0.0104583	2.3029
TC0600007446.hg.1	OR2J1	Pseudogene	442185	1.525	5.855	6.85883	5.91878e-07	0.00104639	6.11032
TC0X00010917.hg.1	CT45A8	Coding	102723737	1.445	6.47917	4.92549	5.865e-05	0.0132624	1.90582
TC0X00010918.hg.1	CT45A9	Coding	102723680	1.445	6.47917	4.92549	5.865e-05	0.0132624	1.90582
TC1400010603.hg.1	TTC6	Multiple_Complex	319089	1.42	7.1675	6.63891	9.77866e-07	0.00135833	5.65663
TC1500010680.hg.1	OR4F4	Coding	26682; 81099	1.4175	8.01667	5.94403	4.96519e-06	0.00328713	4.17731
TC0600007449.hg.1	OR2J2	Multiple_Complex	26707	1.4075	5.96208	5.53213	1.33352e-05	0.00529243	3.27105
TC0600009745.hg.1	ADGB	Multiple_Complex	79747	1.3375	6.25208	7.05852	3.772e-07	0.000750336	6.51587
TC1900006436.hg.1	OR4F17	Multiple_Complex	81099	1.33	7.98625	5.81875	6.69352e-06	0.0038285	3.90378
TC0X00010919.hg.1	CT45A10	Coding	102723631	1.3175	6.51792	4.41723	0.000205837	0.0254962	0.745621
TC1400006484.hg.1	OR4Q3	Coding	441669	1.2825	7.37792	5.22837	2.79045e-05	0.00879177	2.59124
TC0700013354.hg.1	GPR141	Multiple_Complex	353345	1.26	6.19292	5.90805	5.40897e-06	0.00328713	4.09896
TC0300012768.hg.1	CP	Multiple_Complex	1356	1.255	7.39458	4.88177	6.53149e-05	0.0143507	1.80642
TC0900008289.hg.1	OR13F1	Coding	138805	1.2475	6.28917	4.74496	9.15268e-05	0.0158065	1.49468
TC0600013341.hg.1	GVQW2	Multiple_Complex	100507462	1.24	9.85542	6.07369	3.65115e-06	0.00284015	4.45835
TC0600007346.hg.1	VN1R10P	Multiple_Complex	387316	1.2325	6.65042	5.94413	4.964e-06	0.00328713	4.17753
TC0100012334.hg.1	OR2L8	Multiple_Complex	391190	1.23	4.92708	8.00314	4.80763e-08	0.000233735	8.34879
TC0700008974.hg.1	SPAM1	Coding	6677	1.23	5.01625	4.70342	0.000101416	0.0164607	1.39987
TC0X00010916.hg.1	CT45A6	Coding	541465; 101060211	1.225	7.27708	6.10322	3.40518e-06	0.00276467	4.52204
TC1100012162.hg.1	CASP12	Multiple_Complex	100506742	1.22	5.45333	5.62114	1.07567e-05	0.00464858	3.46851
TC0500011160.hg.1	ANKRD31	Multiple_Complex	256006	1.195	7.05	3.89724	0.000743778	0.0497496	-0.440298
TC1200009931.hg.1	TAS2R46	Coding	259292	1.1575	6.57292	5.63289	1.04563e-05	0.00462143	3.49454
TC0400011920.hg.1	SLC7A11	Multiple_Complex	23657	1.145	10.4154	3.96901	0.000623294	0.0447515	-0.277411
TC0500010265.hg.1	CDH18	Multiple_Complex	1016	1.125	7.34583	5.91992	5.25826e-06	0.00328713	4.12482
TC0700008261.hg.1	RUNDC3B	Multiple_Complex	154661	1.11	6.235	6.28308	2.23131e-06	0.00216962	4.90749
TC0600012009.hg.1	DEFB114	Multiple_Complex	245928	1.1	7.05917	8.35979	2.27821e-08	0.000147681	9.00352
TC0X00010915.hg.1	CT45A2	Coding	728911	1.0875	6.50792	4.12593	0.000423159	0.0370684	0.0798899
TC0100018110.hg.1	OR14A16	Coding	284532	1.085	5.69917	3.90187	0.000735349	0.0494821	-0.429797
TC1100010012.hg.1	OR10A6	Multiple_Complex	390093	1.0775	4.93292	5.37698	1.94261e-05	0.00699591	2.92491
TC0100012345.hg.1	OR2L3	Coding	391192	1.0775	6.37958	3.99803	0.000580257	0.0437374	-0.211434
TC0600011294.hg.1	OR2B3	Coding	442184	1.07	5.53542	4.16407	0.000385091	0.0353248	0.166922
TC0100012351.hg.1	OR2M3	Coding	127062	1.07	6.49708	5.0329	4.50398e-05	0.0112293	2.14961
TC0600007458.hg.1	OR14J1	Coding	442191	1.0675	5.58042	4.22736	0.000329293	0.0329089	0.311481
TC1100010844.hg.1	OR8J3	Coding	81168	1.0675	6.1625	4.94104	5.64481e-05	0.0132259	1.94116
TC1900009841.hg.1	OR7A5	Multiple_Complex	26659	1.055	6.16083	4.33512	0.000252221	0.0283522	0.55782
TC1500010841.hg.1	CHRFAM7A	Multiple_Complex	89832	1.0325	8.3975	5.30894	2.29253e-05	0.00796121	2.77237
TC0300012238.hg.1	HEG1	Multiple_Complex	57493	1.0325	8.16667	5.10022	3.81828e-05	0.0104583	2.30202
TC0300013068.hg.1	MECOM	Multiple_Complex	2122	1.0225	9.17625	4.42154	0.000203648	0.0253868	0.755501
TC1100009911.hg.1	OR52A5	Coding	390054	1.015	5.48667	5.64662	1.01164e-05	0.00457519	3.52488
TC0800008487.hg.1	RIMS2	Multiple_Complex	9699	1.015	7.07792	4.26782	0.000297927	0.031488	0.403946
TC0100018124.hg.1	OR2M7	Coding	391196	1.0075	8.07417	5.18062	3.13594e-05	0.00938226	2.48362
TC1100012713.hg.1	PATE2	Coding	399967	1	6.10458	5.67054	9.55043e-06	0.00455024	3.57774
TC1100008927.hg.1	DYNC2H1	Multiple_Complex	79659	0.995	7.72458	5.05305	4.28658e-05	0.0109686	2.19527
TC1100009904.hg.1	OR51A2	Coding	401667	0.965	4.97708	4.84683	7.11877e-05	0.0143507	1.72688
TC0700010336.hg.1	MEOX2	Coding	4223	0.9625	6.46333	4.76164	8.78352e-05	0.0158065	1.53272
TC0X00010914.hg.1	CT45A7	Coding	101060211; 541465	0.9575	7.27917	4.74648	9.11845e-05	0.0158065	1.49814
TC0X00008516.hg.1	CT45A1	Coding	541466	0.945	6.66833	4.35086	0.000242584	0.0275879	0.593818
TC2000006434.hg.1	DEFB126	Multiple_Complex	81623	0.94	5.64042	4.28649	0.000284482	0.0303974	0.446606
TC1100010864.hg.1	OR5M10	Coding	390167	0.93	5.37083	6.60869	1.04819e-06	0.00135895	5.59373
TC0100015109.hg.1	LOC101928436	Multiple_Complex	101928436	0.9275	5.57333	4.97116	5.24166e-05	0.0125845	2.00958
TC1100009906.hg.1	OR52E2	Coding	119678	0.9225	5.84625	5.12611	3.58357e-05	0.0104014	2.36055
TC1200009883.hg.1	CLEC2A	Coding	387836	0.9225	6.03167	4.00369	0.00057222	0.0434847	-0.19857
TC1600007931.hg.1	LPCAT2	Multiple_Complex	54947	0.9225	12.7496	7.58863	1.16993e-07	0.000379192	7.56208
TC1100007537.hg.1	TRIM49B	Coding	283116	0.92	7.13833	5.76124	7.68139e-06	0.00414945	3.77758
TC0X00009387.hg.1	RPGR	Multiple_Complex	6103	0.915	8.73167	5.44442	1.64912e-05	0.00616739	3.07567
TC0100018308.hg.1	FCGR2A	Multiple_Complex	2212	0.9125	8.05792	3.97933	0.000607643	0.0445215	-0.253962
TC0400011348.hg.1	HPGDS	Multiple_Complex	27306	0.9125	5.44417	4.87147	6.69939e-05	0.0143507	1.78297
TC0900006438.hg.1	DOCK8	Multiple_Complex	81704	0.9125	7.64833	5.58562	1.17187e-05	0.00495423	3.38982
TC1100009384.hg.1	OR8G1	Multiple_Complex	26494	0.9075	5.3725	5.27297	2.50263e-05	0.00836164	2.69157
TC0700012439.hg.1	AASS	Multiple_Complex	10157	0.905	8.47083	4.26094	0.000303046	0.0316846	0.388209
TC0600007461.hg.1	OR10C1	Multiple_Complex	442194	0.895	5.48917	5.65866	9.82723e-06	0.00455024	3.55151
TC2100006655.hg.1	LINC01549	Multiple_Complex	100505929	0.8875	6.60292	4.42178	0.000203528	0.0253868	0.756043
TC1600010955.hg.1	MAFTRR	Multiple_Complex	102467146	0.8825	6.49917	4.70857	0.000100132	0.0164607	1.41164
TC1100007612.hg.1	OR5D18	Coding	219438	0.86	5.43458	4.14289	0.000405787	0.0360541	0.118589
TC1600009620.hg.1	SMG1	Multiple_Complex	23049	0.8575	13.2871	7.38022	1.8455e-07	0.000465578	7.1561
TC0X00010912.hg.1	CT45A5	Coding	441521	0.855	6.59417	4.49234	0.000170918	0.0226111	0.917441
TC1100007106.hg.1	ANO3	Multiple_Complex	63982	0.8325	6.59333	4.25558	0.000307087	0.0317567	0.37597
TC0200015246.hg.1	STAT4	Multiple_Complex	6775	0.8325	6.52208	5.0672	4.14032e-05	0.0107356	2.2273
TC0100012348.hg.1	OR2M5	Coding	127059	0.81	5.18375	4.26381	0.0003009	0.0316303	0.394772
TC1100009944.hg.1	OR52N1	Coding	79473	0.8	4.30542	5.3456	2.09673e-05	0.00741365	2.8546
TC0700008765.hg.1	DLD	Multiple_Complex	1738	0.7925	11.2112	4.18801	0.000362951	0.0344381	0.221599
TC0100016095.hg.1	OR10J5	Coding	127385	0.785	6.04583	4.8515	7.03737e-05	0.0143507	1.73751
TC0100009276.hg.1	AMY1A	Coding	276; 278	0.7825	6.46792	5.44892	1.63123e-05	0.00616739	3.08571
TC0100012341.hg.1	OR2L5	Coding	81466	0.76	4.4525	3.97383	0.000615928	0.0446939	-0.26645
TC0200013456.hg.1	LOC442028	Multiple_Complex	442028	0.7575	6.72833	4.85541	6.96977e-05	0.0143507	1.74642
TC0100010939.hg.1	PLA2G4A	Multiple_Complex	5321	0.745	7.01917	3.93308	0.000680974	0.0473033	-0.359001
TC1200009919.hg.1	TAS2R10	Coding	50839	0.7325	6.76208	4.18005	0.00037017	0.0344436	0.203411
TC0400011477.hg.1	CENPE	Multiple_Complex	1062	0.73	10.4129	4.97748	5.16086e-05	0.0125454	2.02393
TC1200006996.hg.1	PIK3C2G	Multiple_Complex	5288	0.725	6.32417	4.00159	0.000575184	0.0435238	-0.203336
TC1700012296.hg.1	PRKAR1A	Multiple_Complex	5573; 22901	0.72	12.3621	6.30832	2.10344e-06	0.00216962	4.96122
TC0400007938.hg.1	BMP2K	Multiple_Complex	55589	0.7175	11.6942	4.44231	0.000193446	0.0249128	0.803001
TC0400006773.hg.1	LOC650293	Multiple_Complex	650293	0.715	7.11833	4.53365	0.00015431	0.0213044	1.01192
TC0200007998.hg.1	ZNF638	Multiple_Complex	27332	0.715	12.3279	4.32709	0.000257282	0.0284282	0.53946
TC0700008318.hg.1	AKAP9	Multiple_Complex	10142	0.7125	10.025	4.14249	0.000406191	0.0360541	0.117671
TC1900011926.hg.1	ZNF91	Multiple_Complex	7644	0.7	9.61958	3.97758	0.000610262	0.0445215	-0.257928
TC1100012166.hg.1	CASP5	Multiple_Complex	838	0.7	5.75208	4.05781	0.000500686	0.0395884	-0.0753752
TC1700007138.hg.1	TVP23B	Multiple_Complex	51030	0.695	12.2721	4.56524	0.000142707	0.0204061	1.08417
TC1600007262.hg.1	TNRC6A	Multiple_Complex	27327	0.695	11.5	5.78276	7.29553e-06	0.0040536	3.82484
TC1100007610.hg.1	OR5D14	Coding	219436	0.6925	5.08625	4.20089	0.000351579	0.0341857	0.250999
TC0300012048.hg.1	ZBTB20	Multiple_Complex	26137; 693153	0.69	9.43208	4.77356	8.52881e-05	0.0157962	1.55992
TC1600007255.hg.1	RBBP6	Multiple_Complex	5930	0.69	12.9804	4.49504	0.000169779	0.0226111	0.923618
TC0200013902.hg.1	RGPD5	Multiple_Complex	84220; 727851	0.6875	11.3696	4.68782	0.000105399	0.0167141	1.36426
TC1100009893.hg.1	OR51F1	Multiple_Complex	256892	0.6775	4.38167	3.97692	0.000611263	0.0445215	-0.25944
TC0600006731.hg.1	PRPF4B	Multiple_Complex	8899	0.67	11.1937	4.84044	7.2318e-05	0.0143507	1.71233
TC0500007163.hg.1	NIPBL	Multiple_Complex	25836	0.6675	12.2387	5.21999	2.84816e-05	0.00879177	2.57237
TC0400011483.hg.1	TACR3	Multiple_Complex	6870	0.6675	5.89208	4.08427	0.000469025	0.0391754	-0.0150947
TC0300007165.hg.1	NKTR	Multiple_Complex	4820	0.6675	12.225	3.98747	0.000595576	0.0442151	-0.235465
TC1400008576.hg.1	OR4K14	Coding	122740	0.665	6.44167	4.10536	0.000445213	0.0380084	0.0329942
TC1400009242.hg.1	WDHD1	Multiple_Complex	11169	0.6625	10.8408	4.95715	5.42543e-05	0.0128669	1.97776
TC0300013908.hg.1	FXR1	Multiple_Complex	8087	0.6625	13.2654	4.00354	0.000572432	0.0434847	-0.198913
TC0100010925.hg.1	OCLM	Coding	10896	0.66	9.56792	4.57	0.000141037	0.0204061	1.09506
TC0400007853.hg.1	EREG	Multiple_Complex	2069	0.66	5.955	4.40865	0.000210254	0.0255763	0.725998
TC0100011026.hg.1	TROVE2	Multiple_Complex	6738	0.66	11.3712	4.6196	0.000124756	0.0185201	1.20843
TC1700008709.hg.1	BPTF	Multiple_Complex	2186	0.655	12.7483	5.11197	3.70987e-05	0.0104583	2.3286
TC0400011053.hg.1	CXCL10	Coding	3627	0.6525	6.09625	4.64096	0.000118341	0.0179796	1.25722
TC0500008304.hg.1	SLC25A46	Multiple_Complex	91137	0.6525	10.2562	4.40479	0.000212269	0.0255763	0.717183
TC1100011901.hg.1	NOX4	Multiple_Complex	50507	0.6475	4.79625	4.3114	0.000267469	0.0290585	0.503582
TC1400006945.hg.1	MIPOL1	Multiple_Complex	145282	0.645	5.61708	4.05609	0.00050282	0.0395884	-0.0792987
TC0400012857.hg.1	RAPGEF2	Multiple_Complex	9693	0.6325	9.83542	3.94113	0.000667613	0.0472112	-0.340737
TC1600007240.hg.1	PRKCB	Multiple_Complex	5579	0.63	5.48625	3.9628	0.000632904	0.0452503	-0.291518
TC0800008266.hg.1	DPY19L4	Multiple_Complex	286148	0.63	13.5371	4.86882	6.74324e-05	0.0143507	1.77694
TC1700010239.hg.1	NUFIP2	Coding	57532	0.6275	11.0183	4.78463	8.29889e-05	0.0155181	1.58517
TC0100014794.hg.1	ODF2L	Multiple_Complex	57489	0.605	11.5004	4.75248	8.98431e-05	0.0158065	1.51184
TC1900009588.hg.1	ZNF121	Multiple_Complex	7675	0.5925	12.3321	5.44781	1.63562e-05	0.00616739	3.08323
TC1600009916.hg.1	NPIPB11	Coding	728888	0.58	14.3246	4.93344	5.75134e-05	0.0132624	1.9239
TC2000009957.hg.1	LINC00266-1	Multiple_Complex	140849	0.5675	9.94083	4.22558	0.000330752	0.0329089	0.307398
TC0600013528.hg.1	LATS1	Multiple_Complex	9113	0.5675	12.3796	4.71369	9.88733e-05	0.0164341	1.42333
TC0600009243.hg.1	RFX6	Multiple_Complex	222546	0.565	4.39208	3.92052	0.000702366	0.0484358	-0.387508
TC0300014075.hg.1	TRIM59	Coding	286827	0.565	13.1479	4.14081	0.000407873	0.0360541	0.113856
TC1200009994.hg.1	LINC01559	Multiple_Complex	283422	0.5625	7.43375	3.93801	0.000672755	0.0473014	-0.347809
TC0500008586.hg.1	ADAMTS19	Multiple_Complex	171019	0.5575	6.75875	4.49893	0.000168153	0.0225522	0.932516
TC0300009337.hg.1	SMC4	Multiple_Complex	10051	0.54	14.2879	4.53324	0.000154467	0.0213044	1.01098
TC0200015194.hg.1	TFPI	Multiple_Complex	7035	0.54	9.79	4.27889	0.00028988	0.0308049	0.42924
TC0100018431.hg.1	SFPQ	NonCoding	6421	0.535	13.8179	5.54915	1.27975e-05	0.0051888	3.30889
TC0100009226.hg.1	SLC30A7	Multiple_Complex	148867	0.535	12.7996	4.63157	0.000121118	0.0182588	1.23578
TC0400008834.hg.1	SCOC	Coding	60592	0.5325	10.5179	4.70279	0.000101572	0.0164607	1.39844
TC1100007704.hg.1	OR9Q2	Coding	219957	0.5325	5.7325	4.18161	0.000368741	0.0344436	0.206983
TC1600011501.hg.1	NPIPB3	Multiple_Complex	23117	0.5325	13.2742	5.10961	3.73136e-05	0.0104583	2.32327
TC0700009089.hg.1	STRIP2	Multiple_Complex	57464	0.5275	8.22292	3.89429	0.000749197	0.0497496	-0.446988
TC1600009855.hg.1	NPIPB6	Coding	728741	0.525	13.4575	3.99053	0.000591087	0.044211	-0.228488
TC1600009958.hg.1	NPIPB4	Multiple_Complex	440345	0.52	13.2713	5.06963	4.11571e-05	0.0107356	2.23281
TC1000010509.hg.1	AGAP4	Multiple_Complex	119016	0.515	12.6117	4.74355	9.18462e-05	0.0158065	1.49146
TC1100012227.hg.1	C11orf65	Multiple_Complex	160140	0.5025	7.15917	3.8946	0.000748624	0.0497496	-0.446283
TC0100018465.hg.1	BCAS2	Multiple_Complex	10286	0.495	13.6871	4.79725	8.04452e-05	0.0153374	1.61393
TC0400008947.hg.1	TMEM184C	Multiple_Complex	55751	0.495	13.5479	4.05711	0.000501561	0.0395884	-0.0769864
TC1100009392.hg.1	OR8A1	Coding	390275	0.49	4.73583	3.90594	0.000728025	0.0491594	-0.420574
TC0600013004.hg.1	MCM9	Multiple_Complex	254394	0.485	6.33167	4.38474	0.000223074	0.0262916	0.671298
TC0X00007075.hg.1	KDM6A	Multiple_Complex	7403	0.4825	9.87417	4.25142	0.000310268	0.0317567	0.366451
TC0X00006809.hg.1	ZFX	Multiple_Complex	7543	0.48	11.1879	4.16216	0.000386911	0.0353252	0.162568
TC1700008378.hg.1	MSI2	Multiple_Complex	124540	0.4775	11.9021	4.86838	6.75066e-05	0.0143507	1.77593
TC1000012567.hg.1	AGAP5	Multiple_Complex	729092	0.47	12.2254	4.40329	0.000213059	0.0255763	0.713748
TC0700009253.hg.1	NUP205	Multiple_Complex	23165	0.47	13.3171	4.5153	0.000161478	0.0220988	0.969951
TC0800008547.hg.1	PKHD1L1	Multiple_Complex	93035	0.47	4.71125	4.03097	0.000534983	0.0414495	-0.136503
TC1600008407.hg.1	NPIPB15	Multiple_Complex	440348	0.4625	12.7088	3.9086	0.000723279	0.0491594	-0.414547
TC0800008467.hg.1	ATP6V1C1	Multiple_Complex	528	0.46	12.9525	4.06803	0.000488214	0.0395884	-0.0520979
TC1300006847.hg.1	RFC3	Multiple_Complex	5983	0.455	12.6562	3.8941	0.000749557	0.0497496	-0.44743
TC0400012620.hg.1	CENPU	Multiple_Complex	79682	0.4525	13.5687	4.66853	0.000110545	0.0170617	1.32021
TC1200007612.hg.1	LARP4	Multiple_Complex	113251	0.4275	12.1933	3.95751	0.00064121	0.0455336	-0.303539
TC2000007627.hg.1	CSE1L	Multiple_Complex	1434	0.4275	14.8604	4.43678	0.000196113	0.0249269	0.790344
TC0X00006789.hg.1	FAM3C2	Multiple_Complex	286460	0.41	12.0529	4.12601	0.000423068	0.0370684	0.0800885
TC1000007598.hg.1	AGAP6	Multiple_Complex	414189	0.395	12.8158	3.93184	0.000683071	0.0473033	-0.361835
TC1600010596.hg.1	DYNC1LI2	Multiple_Complex	1783	0.395	14.6704	4.19705	0.000354927	0.0343397	0.242244
TC1700011369.hg.1	MED13	Multiple_Complex	9969	0.38	15.0213	4.10879	0.000441458	0.0380084	0.0408109
TC1200006649.hg.1	TPI1	Multiple_Complex	7167	-0.3575	15.2263	-4.06388	0.000493247	0.0395884	-0.0615627
TC0800008295.hg.1	PTDSS1	Multiple_Complex	9791	-0.375	13.8883	-4.01816	0.000552161	0.0426106	-0.165658
TC2000009180.hg.1	OSER1	Coding	51526	-0.3925	12.1004	-4.10146	0.000449526	0.0380084	0.0240948
TC0300009701.hg.1	PSMD2	Multiple_Complex	5708	-0.4	13.6433	-4.05304	0.000506625	0.0397272	-0.0862558
TC1400007942.hg.1	TDP1	Multiple_Complex	55775	-0.405	12.3267	-4.20991	0.000343821	0.0335995	0.271604
TC1600011186.hg.1	SLC7A5	Multiple_Complex	8140	-0.41	14.3908	-4.84049	7.23101e-05	0.0143507	1.71243
TC1100007390.hg.1	EXT2	Multiple_Complex	2132	-0.41	11.6387	-4.00563	0.000569485	0.0434847	-0.194152
TC1100012488.hg.1	IFT46	Multiple_Complex	56912	-0.4125	12.7417	-4.2277	0.000329015	0.0329089	0.31226
TC1900007331.hg.1	COLGALT1	Multiple_Complex	79709	-0.415	12.5117	-4.32784	0.00025681	0.0284282	0.541156
TC1900009417.hg.1	MLLT1	Multiple_Complex	4298	-0.415	11.3179	-3.93741	0.000673754	0.0473014	-0.349177
TC1600011451.hg.1	TCF25	Multiple_Complex	22980	-0.4175	12.3517	-4.04985	0.000510627	0.0398802	-0.0935146
TC0X00006739.hg.1	PDHA1	Multiple_Complex	5160	-0.4225	12.1633	-3.93157	0.000683511	0.0473033	-0.362428
TC1900008464.hg.1	C19orf68	Multiple_Complex	374920	-0.425	6.07417	-3.97852	0.000608859	0.0445215	-0.255806
TC0200016727.hg.1	IWS1	Multiple_Complex	55677	-0.4275	11.7458	-4.05712	0.000501545	0.0395884	-0.0769559
TC1400008684.hg.1	PRMT5	Multiple_Complex	10419	-0.4325	13.8075	-4.64667	0.00011668	0.0178667	1.27029
TC1900011682.hg.1	RAB8A	Multiple_Complex	4218	-0.4375	13.5333	-4.22239	0.00033337	0.0329089	0.300115
TC1900008020.hg.1	ACTN4	Multiple_Complex	81	-0.4525	14.6604	-4.07978	0.000474255	0.0394139	-0.0253296
TC1400006519.hg.1	APEX1	Multiple_Complex	328	-0.46	13.3446	-4.43965	0.000194721	0.0249128	0.796928
TC0500012100.hg.1	H2AFY	Multiple_Complex	9555	-0.46	14.3854	-4.29629	0.000277664	0.0298328	0.469018
TC0900008953.hg.1	ASS1	Multiple_Complex	445	-0.4625	11.5796	-3.97798	0.000609667	0.0445215	-0.257029
TC1400007443.hg.1	HSPA2	Multiple_Complex	3306	-0.4725	9.41792	-4.05719	0.000501451	0.0395884	-0.0767833
TC1800008730.hg.1	MBD2	Multiple_Complex	8932	-0.485	13.3171	-4.16878	0.000380632	0.0350845	0.177677
TC0300012346.hg.1	RPN1	Multiple_Complex	6184	-0.485	15.1025	-4.50993	0.000163636	0.0220988	0.957681
TC0700007998.hg.1	EIF4H	Multiple_Complex	7458	-0.49	12.3396	-4.16874	0.000380667	0.0350845	0.177592
TC0900009276.hg.1	NELFB	Multiple_Complex	25920	-0.49	11.4962	-4.32726	0.000257175	0.0284282	0.539846
TC1700012347.hg.1	GPS2	Multiple_Complex	2874	-0.495	11.6496	-4.30855	0.000269365	0.0291019	0.497054
TC1600006893.hg.1	CLEC16A	Multiple_Complex	23274	-0.495	10.2142	-4.51219	0.000162725	0.0220988	0.962842
TC1700008867.hg.1	SLC9A3R1	Multiple_Complex	9368; 100500847	-0.495	14.0679	-4.16017	0.000388819	0.0353335	0.158027
TC1900011004.hg.1	SLC1A5	Multiple_Complex	6510	-0.4975	13.7438	-4.39824	0.000215741	0.0257394	0.702186
TC2200009262.hg.1	EIF3L	Multiple_Complex	51386	-0.5	11.2196	-4.11123	0.000438802	0.0380084	0.0463812
TC0100018519.hg.1	F11R	Multiple_Complex	50848	-0.5025	14.0463	-4.79317	8.1259e-05	0.0153422	1.60463
TC1900006628.hg.1	NFIC	Multiple_Complex	4782	-0.51	11.6979	-4.3703	0.000231189	0.0265737	0.638276
TC1900009487.hg.1	XAB2	Multiple_Complex	56949	-0.51	8.36333	-4.62141	0.000124199	0.0185201	1.21256
TC0900008879.hg.1	SET	Multiple_Complex	6418	-0.5275	14.4712	-5.68641	9.1928e-06	0.00455024	3.61278
TC0700013458.hg.1	HILPDA	Multiple_Complex	29923	-0.53	9.33917	-4.46051	0.000184926	0.0241359	0.844632
TC0200016308.hg.1	MYEOV2	Multiple_Complex	150678	-0.5325	12.2646	-4.74595	9.13037e-05	0.0158065	1.49694
TC1600010453.hg.1	CCDC102A	Multiple_Complex	92922	-0.54	7.94792	-4.39182	0.000219194	0.0259919	0.687512
TC0500012070.hg.1	CDKN2AIPNL	Coding	91368	-0.54	12.8183	-3.99531	0.000584171	0.0438624	-0.217634
TC2200008611.hg.1	EIF3D	Multiple_Complex	8664	-0.5425	12.3883	-4.08397	0.000469371	0.0391754	-0.0157764
TC1200011791.hg.1	CKAP4	Multiple_Complex	10970	-0.545	10.3396	-4.45338	0.000188219	0.0244019	0.828319
TC1900009115.hg.1	MED16	Multiple_Complex	10025	-0.545	10.6054	-4.81381	7.72268e-05	0.0150183	1.65165
TC0100013293.hg.1	ID3	Multiple_Complex	3399	-0.5475	11.9942	-3.9688	0.000623626	0.0447515	-0.277901
TC0200011106.hg.1	EIF4E2	Multiple_Complex	9470	-0.5475	13.1508	-5.26562	2.54792e-05	0.00836164	2.67505
TC0100013744.hg.1	MEAF6	Multiple_Complex	64769	-0.5475	12.0437	-4.23068	0.000326602	0.0329089	0.31906
TC0200016074.hg.1	NGEF	Multiple_Complex	25791	-0.55	6.85583	-4.10295	0.000447877	0.0380084	0.0274873
TC0300010770.hg.1	CSRNP1	Multiple_Complex	64651	-0.5525	6.07292	-4.11105	0.000438998	0.0380084	0.0459697
TC0400009746.hg.1	SLBP	Multiple_Complex	7884	-0.5525	11.7904	-4.40996	0.000209571	0.0255763	0.729002
TC2200008755.hg.1	RPS19BP1	Multiple_Complex	91582	-0.555	9.07083	-4.23905	0.000319906	0.0325718	0.338192
TC1500010082.hg.1	CSPG4	Coding	1464	-0.555	5.06292	-4.15516	0.00039366	0.0355993	0.146603
TC0100018097.hg.1	ZNF496	Multiple_Complex	84838	-0.5575	9.90167	-4.55914	0.00014488	0.0205655	1.07021
TC1700011101.hg.1	CHAD	Coding	1101	-0.5575	5.88708	-4.25575	0.000306963	0.0317567	0.376344
TC1600011359.hg.1	ITPRIPL2	Multiple_Complex	162073	-0.5625	8.07083	-3.93285	0.000681364	0.0473033	-0.359529
TC2200007495.hg.1	SREBF2	Multiple_Complex	6721	-0.575	12.6463	-4.18734	0.000363558	0.0344381	0.220056
TC0600011224.hg.1	HIST1H2BL	Coding	8340	-0.58	13.6025	-4.66934	0.000110324	0.0170617	1.32206
TC1100008983.hg.1	ACAT1	Multiple_Complex	38	-0.5825	8.09625	-4.36836	0.000232299	0.0265737	0.633849
TC0100017945.hg.1	FH	Multiple_Complex	2271	-0.5825	10.2112	-4.05786	0.000500631	0.0395884	-0.0752729
TC1700007897.hg.1	HSD17B1	Multiple_Complex	3292	-0.5825	7.78083	-4.18488	0.000365775	0.0344381	0.214442
TC0800008631.hg.1	AARD	Multiple_Complex	441376	-0.585	9.44667	-4.15337	0.000395406	0.0355993	0.142517
TC1100010946.hg.1	LPXN	Multiple_Complex	9404	-0.5875	8.84083	-4.31887	0.000262569	0.0288485	0.520664
TC2000007502.hg.1	DNTTIP1	Multiple_Complex	116092	-0.59	11.7788	-4.10603	0.000444478	0.0380084	0.0345183
TC0600011853.hg.1	MEA1	Multiple_Complex	4201	-0.6025	12.15	-4.59268	0.000133343	0.0196449	1.1469
TC1100009703.hg.1	SLC25A22	Multiple_Complex	79751	-0.605	8.02542	-4.74682	9.11078e-05	0.0158065	1.49892
TC0800012202.hg.1	BOP1	Multiple_Complex	23246; 102465906	-0.605	14.06	-4.76623	8.68439e-05	0.0158065	1.54321
TC0800007077.hg.1	PPP2R2A	Multiple_Complex	5520	-0.6075	11.2438	-4.37844	0.000226579	0.0265439	0.656891
TC1700009949.hg.1	SREBF1	Multiple_Complex	6720	-0.6125	14.1567	-4.07153	0.000484017	0.0395884	-0.0441321
TC2200009028.hg.1	CERK	Multiple_Complex	64781	-0.6175	10.2767	-5.26052	2.57982e-05	0.00836164	2.66358
TC1500010726.hg.1	TMEM62	Multiple_Complex	80021	-0.6175	8.1625	-4.21469	0.000339783	0.0333725	0.282516
TC0100017586.hg.1	C1orf35	Multiple_Complex	79169	-0.6225	11.2067	-4.19157	0.000359771	0.0344381	0.229727
TC0600011233.hg.1	HIST1H3I	Coding	8354	-0.6225	13.0683	-4.06806	0.000488173	0.0395884	-0.0520213
TC1900007025.hg.1	PLPPR2	Multiple_Complex	64748	-0.625	11.2379	-4.86093	6.87574e-05	0.0143507	1.75897
TC2000009058.hg.1	TGM2	Multiple_Complex	7052	-0.625	9.48875	-4.10211	0.000448805	0.0380084	0.0255763
TC0100016260.hg.1	ALDH9A1	Multiple_Complex	223	-0.6375	8.79958	-4.85566	6.96555e-05	0.0143507	1.74698
TC0900009930.hg.1	FANCG	Multiple_Complex	2189	-0.6425	7.065	-4.06339	0.000493838	0.0395884	-0.0626677
TC1600011449.hg.1	SPIRE2	NonCoding	84501	-0.645	8.45333	-4.69813	0.000102747	0.0165134	1.38781
TC0200012074.hg.1	EIF2B4	Multiple_Complex	8890	-0.6475	10.0342	-5.02543	4.5873e-05	0.0112923	2.13269
TC0600011697.hg.1	CCDC167	Coding	154467	-0.6575	10.02	-5.66016	9.79188e-06	0.00455024	3.55482
TC0200012076.hg.1	PPM1G	Multiple_Complex	5496	-0.6575	11.5454	-4.184	0.00036657	0.0344381	0.212437
TC1700009992.hg.1	FAM83G	Multiple_Complex	644815	-0.6625	8.22792	-4.1432	0.000405472	0.0360541	0.119306
TC2200008514.hg.1	RTCB	Multiple_Complex	51493	-0.665	13.3963	-4.73198	9.45074e-05	0.0159816	1.46507
TC0500009353.hg.1	RARS	Multiple_Complex	5917	-0.665	14.2733	-4.25277	0.000309235	0.0317567	0.369531
TC0500008175.hg.1	RGMB	Multiple_Complex	285704	-0.6675	9.42	-5.08115	4.00104e-05	0.0107356	2.25888
TC0900010808.hg.1	BICD2	Multiple_Complex	23299	-0.6775	8.87708	-4.37539	0.000228294	0.0265737	0.649924
TC0300014064.hg.1	PFN2	Multiple_Complex	5217	-0.6825	12.9229	-5.85753	6.10136e-06	0.00359555	3.98865
TC0600007375.hg.1	HIST1H3H	Coding	8357	-0.6825	7.15667	-4.66929	0.000110337	0.0170617	1.32195
TC2200007904.hg.1	ATP6V1E1	Multiple_Complex	529	-0.6825	12.2037	-5.27595	2.48448e-05	0.00836164	2.69828
TC1900009823.hg.1	GIPC1	Multiple_Complex	10755	-0.6825	11.4058	-4.06196	0.000495588	0.0395884	-0.0659308
TC0700012016.hg.1	EPHB4	Multiple_Complex	2050	-0.6875	10.8442	-3.98739	0.000595689	0.0442151	-0.23564
TC1600008938.hg.1	AXIN1	Multiple_Complex	8312	-0.6925	9.09375	-4.83232	7.37803e-05	0.014493	1.69383
TC0500012842.hg.1	DUSP1	Multiple_Complex	1843	-0.6975	5.9725	-4.73591	9.35953e-05	0.0159662	1.47403
TC1700011775.hg.1	TRIM65	Multiple_Complex	201292	-0.6975	7.09167	-4.68661	0.000105714	0.0167141	1.3615
TC1500007107.hg.1	SORD	Multiple_Complex	6652	-0.7025	13.2833	-5.1555	3.3347e-05	0.00982573	2.42694
TC2000007457.hg.1	PKIG	Multiple_Complex	11142	-0.7075	7.94917	-4.79989	7.99228e-05	0.0153374	1.61995
TC2200008425.hg.1	LIF	Coding	3976	-0.7075	7.66417	-4.47082	0.000180267	0.0236868	0.868218
TC1400010171.hg.1	CCDC85C	Multiple_Complex	317762	-0.71	10.8737	-5.03797	4.44821e-05	0.0112293	2.1611
TC0700010167.hg.1	ACTB	Multiple_Complex	60	-0.7175	11.4183	-3.90708	0.000725993	0.0491594	-0.417998
TC1500010018.hg.1	SEMA7A	Multiple_Complex	8482	-0.72	7.89167	-4.03156	0.000534198	0.0414495	-0.135148
TC1900009852.hg.1	ILVBL	Multiple_Complex	10994	-0.73	9.99875	-3.9152	0.000711634	0.0489016	-0.39959
TC0300008768.hg.1	HMCES	Multiple_Complex	56941	-0.7325	12.3908	-5.07679	4.04403e-05	0.0107356	2.24902
TC0100014457.hg.1	JAK1	Multiple_Complex	3716	-0.7375	14.2562	-5.72499	8.37908e-06	0.00439922	3.69783
TC1400010041.hg.1	IFI27L2	Multiple_Complex	83982	-0.74	13.31	-5.2015	2.97982e-05	0.00905446	2.5307
TC0800012378.hg.1	PPP1R16A	Multiple_Complex	84988	-0.74	10.7088	-5.42788	1.71667e-05	0.00629888	3.03873
TC0600011228.hg.1	HIST1H2AK	Coding	8330	-0.75	7.80333	-4.06168	0.000495925	0.0395884	-0.0665581
TC0500012302.hg.1	GNPDA1	Multiple_Complex	10007	-0.7575	6.4375	-3.9573	0.000641549	0.0455336	-0.304026
TC1900007142.hg.1	ZSWIM4	Multiple_Complex	65249	-0.76	7.63167	-4.4232	0.000202816	0.0253868	0.759285
TC0200016445.hg.1	MSH6	Multiple_Complex	2956	-0.7625	11.0204	-5.71434	8.5962e-06	0.00439922	3.67436
TC0200011991.hg.1	ADCY3	Multiple_Complex	109	-0.7675	7.64042	-4.37168	0.000230399	0.0265737	0.641439
TC1100006492.hg.1	PNPLA2	Multiple_Complex	57104	-0.77	7.46875	-5.93786	5.0385e-06	0.00328713	4.16389
TC1000007976.hg.1	CHST3	Multiple_Complex	9469	-0.77	8.53833	-3.90714	0.000725877	0.0491594	-0.41785
TC0100012496.hg.1	NADK	Multiple_Complex	65220	-0.7775	10.8917	-6.38332	1.7659e-06	0.00214634	5.12035
TC1900011984.hg.1	DMPK	Multiple_Complex	1760	-0.7925	8.73875	-4.01495	0.000556549	0.0427795	-0.172959
TC0900009279.hg.1	TOR4A	Multiple_Complex	54863	-0.8025	7.00542	-4.09552	0.000456169	0.0384031	0.0105555
TC0200016688.hg.1	RAB11FIP5	Multiple_Complex	26056	-0.8275	7.73167	-3.96898	0.000623342	0.0447515	-0.277483
TC0900011262.hg.1	POLE3	Multiple_Complex	54107	-0.8325	10.0908	-7.04843	3.85837e-07	0.000750336	6.49553
TC0600007374.hg.1	HIST1H2AI	Coding	8329	-0.8325	13.2671	-7.36337	1.91527e-07	0.000465578	7.12296
TC0300009301.hg.1	PTX3	Coding	5806	-0.8425	7.36125	-4.18519	0.00036549	0.0344381	0.215162
TC2200009196.hg.1	LZTR1	Multiple_Complex	8216	-0.8425	7.33708	-6.16434	2.94837e-06	0.00260622	4.65351
TC22_KI270734v1_random00006434.hg.1	DGCR6	Coding	102724770	-0.8475	7.80333	-4.87252	6.68205e-05	0.0143507	1.78536
TC1100008042.hg.1	CCDC85B	Coding	11007	-0.8475	7.51708	-4.34518	0.000246022	0.0278162	0.580814
TC0700011938.hg.1	PDAP1	Multiple_Complex	11333	-0.875	10.2967	-4.72791	9.5461e-05	0.0160037	1.45579
TC0900008902.hg.1	PPP2R4	Multiple_Complex	5524	-0.8925	12.4267	-4.22252	0.000333263	0.0329089	0.30041
TC1100013045.hg.1	SIPA1	Multiple_Complex	6494	-0.9075	6.65792	-4.31233	0.000266856	0.0290585	0.5057
TC0100006771.hg.1	H6PD	Multiple_Complex	9563	-0.9225	7.97583	-4.57136	0.000140564	0.0204061	1.09816
TC0800012165.hg.1	SCRIB	Multiple_Complex	23513; 100126338	-0.94	8.83667	-5.54884	1.28072e-05	0.0051888	3.30819
TC0200010836.hg.1	ZFAND2B	Multiple_Complex	130617	-0.9425	7.61083	-3.91043	0.000720028	0.0491594	-0.410396
TC1900008968.hg.1	ZNF71	Multiple_Complex	58491	-0.96	7.56792	-4.53982	0.000151972	0.0213044	1.02603
TC1900006711.hg.1	TNFAIP8L1	Multiple_Complex	126282	-0.9775	8.47625	-4.56813	0.000141691	0.0204061	1.09078
TC1900006859.hg.1	EVI5L	Multiple_Complex	115704	-1.0275	9.7625	-5.91529	5.31654e-06	0.00328713	4.11473
TC1100013041.hg.1	VPS51	Multiple_Complex	738	-1.0375	7.40875	-4.40688	0.000211176	0.0255763	0.721951
TC0X00010982.hg.1	CDR1	Coding	1038	-1.07	6.5525	-5.22169	2.83635e-05	0.00879177	2.5762
TC2200009157.hg.1	SBF1	Multiple_Complex	6305	-1.0725	10.1696	-6.2249	2.55724e-06	0.00236813	4.78328
TC1100009967.hg.1	PRKCDBP	Multiple_Complex	112464	-1.1375	8.48417	-4.53719	0.000152965	0.0213044	1.02002

## Sheet: HCC1937 24 hours p.i.
ID	Gene.Symbol	Group	Entrez.ID	logFC	AveExpr	t	P.Value	adj.P.Val	B
TC1400006484.hg.1	OR4Q3	Coding	441669	2.1375	7.37792	8.71395	1.10348e-08	0.000107296	9.23246
TC1200009883.hg.1	CLEC2A	Coding	387836	1.945	6.03167	8.44138	1.92495e-08	0.000124782	8.77954
TC1100010833.hg.1	OR5I1	Coding	10798	1.8125	6.10333	5.63278	1.04592e-05	0.01017	3.40169
TC0500010265.hg.1	CDH18	Multiple_Complex	1016	1.7775	7.34583	9.35347	3.10636e-09	6.04093e-05	10.2476
TC1500010680.hg.1	OR4F4	Coding	26682; 81099	1.755	8.01667	7.35927	1.93264e-07	0.000674374	6.85899
TC1100010928.hg.1	OR1S2	Coding	219958	1.64	6.11042	7.32582	2.08065e-07	0.000674374	6.79649
TC2200006450.hg.1	OR11H1	Coding	81061	1.4925	6.1175	6.16487	2.94464e-06	0.00477204	4.51484
TC1100007705.hg.1	OR1S1	Multiple_Complex	219959	1.42	7.19083	5.30973	2.28807e-05	0.0156695	2.70872
TC1900006436.hg.1	OR4F17	Multiple_Complex	81099	1.395	7.98625	6.10313	3.40593e-06	0.005095	4.38766
TC0700006933.hg.1	STK31	Multiple_Complex	56164	1.335	6.17917	6.64821	9.57196e-07	0.00232682	5.49074
TC0600014253.hg.1	OR5V1	Coding	81696	1.3175	6.50625	6.71858	8.14664e-07	0.00226325	5.62981
TC0600007449.hg.1	OR2J2	Multiple_Complex	26707	1.2775	5.96208	5.02117	4.63556e-05	0.025041	2.0808
TC0600012625.hg.1	GPR63	Coding	81491	1.27	6.00208	6.266	2.32235e-06	0.00410571	4.72194
TC0100018110.hg.1	OR14A16	Coding	284532	1.255	5.69917	4.51323	0.000162306	0.0495237	0.961331
TC0500006613.hg.1	ADAMTS16	Multiple_Complex	170690	1.2525	8.81542	7.65836	1.00576e-07	0.000488974	7.40948
TC0700013354.hg.1	GPR141	Multiple_Complex	353345	1.23	6.19292	5.76738	7.56921e-06	0.00817769	3.68682
TC0300009194.hg.1	SUCNR1	Coding	56670	1.205	5.60625	5.8531	6.16613e-06	0.00749455	3.8672
TC0100018124.hg.1	OR2M7	Coding	391196	1.1775	8.07417	6.05477	3.81828e-06	0.00530387	4.28766
TC1400010603.hg.1	TTC6	Multiple_Complex	319089	1.1775	7.1675	5.50515	1.42347e-05	0.0130189	3.12931
TC2000006434.hg.1	DEFB126	Multiple_Complex	81623	1.1625	5.64042	5.30111	2.33669e-05	0.0156695	2.69006
TC1400006509.hg.1	OR11H7	Pseudogene	390441	1.1475	6.67375	4.78413	8.30922e-05	0.0323828	1.56009
TC0100010651.hg.1	LOC730159	Multiple_Complex	730159	1.14	7.02417	5.45502	1.60727e-05	0.0135898	3.02182
TC0300013068.hg.1	MECOM	Multiple_Complex	2122	1.07	9.17625	4.62695	0.000122511	0.0433178	1.21302
TC0100016095.hg.1	OR10J5	Coding	127385	1.0625	6.04583	6.56652	1.15512e-06	0.00249595	5.32832
TC0600013341.hg.1	GVQW2	Multiple_Complex	100507462	1.0625	9.85542	5.20427	2.95969e-05	0.0185668	2.48011
TC1400006492.hg.1	OR4K1	Coding	79544	1.035	5.88542	5.3989	1.84182e-05	0.014228	2.90114
TC0400008534.hg.1	NDST3	Multiple_Complex	9348	1.03	8.54708	4.78025	8.38924e-05	0.0323828	1.55153
TC1100012162.hg.1	CASP12	Multiple_Complex	100506742	1.0175	5.45333	4.68812	0.000105321	0.0386753	1.34823
TC0300013522.hg.1	TMEM207	Coding	131920	0.9975	7.64208	5.12168	3.62264e-05	0.0220155	2.30035
TC0500008588.hg.1	KIAA1024L	Multiple_Complex	100127206	0.995	6.0425	5.38562	1.90224e-05	0.014228	2.87253
TC1500010841.hg.1	CHRFAM7A	Multiple_Complex	89832	0.985	8.3975	5.0647	4.16578e-05	0.0233706	2.17598
TC0100015109.hg.1	LOC101928436	Multiple_Complex	101928436	0.9725	5.57333	5.21235	2.90182e-05	0.0185668	2.49766
TC1100010942.hg.1	OR5B2	Coding	390190	0.9625	6.96125	4.55035	0.000148064	0.0472034	1.04353
TC1100012957.hg.1	TRIM22	Multiple_Complex	10346	0.95	7.25333	5.06609	4.15163e-05	0.0233706	2.17901
TC0300013083.hg.1	LRRC34	Multiple_Complex	151827	0.9175	6.63833	4.98864	5.02121e-05	0.0263912	2.00958
TC0400012865.hg.1	ADAM29	Multiple_Complex	11086	0.9075	6.87625	4.56331	0.00014339	0.0472034	1.07224
TC1200010065.hg.1	PLCZ1	Multiple_Complex	89869	0.8925	7.1175	4.53067	0.000155451	0.048759	0.999958
TC2000006432.hg.1	DEFB125	Multiple_Complex	245938	0.89	6.3425	4.68024	0.000107393	0.0386753	1.33081
TC0600009745.hg.1	ADGB	Multiple_Complex	79747	0.85	6.25208	4.48579	0.000173711	0.0495237	0.900543
TC0600012009.hg.1	DEFB114	Multiple_Complex	245928	0.8475	7.05917	6.44083	1.5449e-06	0.00300437	5.07639
TC1400006502.hg.1	OR4N5	Coding	390437	0.8475	4.96208	4.5556	0.000146151	0.0472034	1.05517
TC1200007786.hg.1	OR6C1	Coding	390321	0.8425	5.44333	5.33949	2.12815e-05	0.0153282	2.77301
TC1100006440.hg.1	RIC8A	Multiple_Complex	60626; 102465445	0.81	10.2688	4.51122	0.000163114	0.0495237	0.95689
TC1800009232.hg.1	LOC100505549	Multiple_Complex	100505549	0.78	6.6375	4.95804	5.41358e-05	0.0269944	1.9425
TC1400006446.hg.1	OR11H12	Coding	440153	0.7525	5.90542	4.49439	0.000170051	0.0495237	0.919604
TC0200013456.hg.1	LOC442028	Multiple_Complex	442028	0.745	6.72833	4.77529	8.49243e-05	0.0323828	1.54061
TC0100009394.hg.1	CD53	Multiple_Complex	963	0.7425	6.78125	4.68481	0.000106186	0.0386753	1.34092
TC0100012334.hg.1	OR2L8	Multiple_Complex	391190	0.735	4.92708	4.78236	8.34553e-05	0.0323828	1.55619
TC0800011074.hg.1	C8orf88	Multiple_Complex	100127983	0.7175	6.135	4.81403	7.71838e-05	0.0323828	1.62597
TC0100010238.hg.1	OR10Z1	Coding	128368	0.71	5.09708	5.64685	1.01105e-05	0.01017	3.43162
TC1300008644.hg.1	POSTN	Multiple_Complex	10631	0.6725	5.16375	4.86089	6.8764e-05	0.0308508	1.7291
TC2100008143.hg.1	ERG	Multiple_Complex	2078	0.6725	7.91125	4.84441	7.16141e-05	0.0309484	1.69285
TC2100007879.hg.1	CLDN17	Coding	26285	0.615	5.53333	4.93329	5.75344e-05	0.0272895	1.8882
TC0M00006440.hg.1	ND3	Multiple_Complex	4537	0.59	15.2363	5.06077	4.20615e-05	0.0233706	2.16739
TC0X00007224.hg.1	CCDC22	Multiple_Complex	28952	0.585	7.245	4.56534	0.000142672	0.0472034	1.07673
TC0500008586.hg.1	ADAMTS19	Multiple_Complex	171019	0.57	6.75875	4.5998	0.000131017	0.0454979	1.15298
TC0800008547.hg.1	PKHD1L1	Multiple_Complex	93035	0.525	4.71125	4.50268	0.0001666	0.0495237	0.937958
TC1100007386.hg.1	ACCSL	Multiple_Complex	390110	0.4825	4.86	4.57204	0.000140329	0.0472034	1.09154
TC1900011889.hg.1	MAN2B1	Multiple_Complex	4125	-0.53	10.5762	-4.85481	6.98017e-05	0.0308508	1.71573
TC1000012398.hg.1	FUOM	Multiple_Complex	282969	-0.58	9.88333	-4.48115	0.000175715	0.0495237	0.890272
TC0300008945.hg.1	MRAS	Multiple_Complex	22808	-0.6575	7.89167	-5.87383	5.86858e-06	0.00749455	3.91067
TC1900006863.hg.1	LRRC8E	Coding	80131	-0.6775	5.57875	-5.81722	6.71806e-06	0.00768507	3.79181
TC0700009472.hg.1	EPHB6	Multiple_Complex	2051	-0.7275	7.50792	-4.94269	5.62194e-05	0.0272895	1.90882
TC0100016156.hg.1	ARHGAP30	Multiple_Complex	257106	-0.7475	5.8025	-4.85547	6.96887e-05	0.0308508	1.71718
TC1700007752.hg.1	PPP1R1B	Multiple_Complex	84152	-0.7625	5.93167	-5.49108	1.4728e-05	0.0130189	3.09916
TC1000007959.hg.1	CDH23	Multiple_Complex	64072	-0.77	6.42292	-4.78181	8.35685e-05	0.0323828	1.55498
TC22_KI270734v1_random00006434.hg.1	DGCR6	Coding	102724770	-0.78	7.80333	-4.48445	0.000174288	0.0495237	0.897571
TC0800007102.hg.1	PTK2B	Multiple_Complex	2185	-0.7875	6.45333	-5.41871	1.75532e-05	0.0142232	2.94377
TC2200009197.hg.1	THAP7-AS1	NonCoding	439931	-0.875	5.2325	-4.95983	5.38988e-05	0.0269944	1.94641
