# Supplementary material for: Impact of in vitro SARS-CoV-2 infection on breast cancer cells
Source: Sci Rep. 2024 Jun 7;14:13134. doi: 10.1038/s41598-024-63804-3 (PMC11161491; doi:10.1038/s41598-024-63804-3)
Supplement: Supplementary file 4 — Supplementary Information 4. [file 41598_2024_63804_MOESM4_ESM.xlsx]

## Sheet: Foglio1
Common UP-regulated DEGs
ADAMTS19
CDH18
ADGB
TTC6
OR5V1
OR4F4
OR2M7
GPR141
OR10J5
OR4Q3
GVQW2
OR2J2
OR4F17
OR1S1
STK31
DEFB126
OR11H1
OR1S2
CHRFAM7A
DEFB114
OR2L8
OR5I1
MECOM
