# Supplementary material for: Impact of in vitro SARS-CoV-2 infection on breast cancer cells
Source: Sci Rep. 2024 Jun 7;14:13134. doi: 10.1038/s41598-024-63804-3 (PMC11161491; doi:10.1038/s41598-024-63804-3)
Supplement: Supplementary file 5 — Supplementary Information 5. [file 41598_2024_63804_MOESM5_ESM.xlsx]

## Sheet: MCF7 7 days p.i.
ID	Gene.Symbol	Group	Entrez.ID	logFC	AveExpr	t	P.Value	adj.P.Val	B
TC1200012708.hg.1	OAS1	Multiple_Complex	4938	3.025	11.0417	5.93537	6.38746e-06	0.0112924	3.52688
TC1000008400.hg.1	IFIT1	Coding	3434	2.9025	9.12583	5.61584	1.33777e-05	0.0171049	2.92794
TC0100013445.hg.1	IFI6	Multiple_Complex	2537	2.8	13.2529	5.99565	5.56305e-06	0.0111746	3.63809
TC1000008397.hg.1	IFIT3	Coding	3437	2.5575	11.0746	6.59542	1.44005e-06	0.00700116	4.71199
TC0700011796.hg.1	SAMD9	Coding	54809	2.5375	10.2946	6.91351	7.16252e-07	0.00479453	5.25654
TC1400008056.hg.1	IFI27	Multiple_Complex	3429	2.41	12.9579	5.2651	3.04732e-05	0.0290632	2.25346
TC0100006483.hg.1	ISG15	Multiple_Complex	9636	1.945	12.6371	4.87716	7.66538e-05	0.0496896	1.48951
TC0300012191.hg.1	PARP9	Multiple_Complex	83666	1.905	11.2008	5.22272	3.36851e-05	0.0297761	2.17087
TC1100010897.hg.1	UBE2L6	Multiple_Complex	9246	1.86	10.8075	5.44019	2.01748e-05	0.0230788	2.59227
TC0900009825.hg.1	DDX58	Multiple_Complex	23586	1.8475	10.4812	6.01106	5.3702e-06	0.0111746	3.66644
TC0300008561.hg.1	PARP14	Multiple_Complex	54625	1.675	12.7308	5.35942	2.4394e-05	0.026355	2.43649
TC0600014110.hg.1	PSMB9	Multiple_Complex	5698	1.665	11.3133	5.59511	1.404e-05	0.0171049	2.88856
TC1000008396.hg.1	IFIT2	Coding	3433	1.645	9.69667	6.28026	2.91352e-06	0.00944321	4.15521
TC0600009597.hg.1	TNFAIP3	Multiple_Complex	7128	1.64	9.21542	7.06962	5.10866e-07	0.00479453	5.51729
TC1000010768.hg.1	EGR2	Multiple_Complex	1959	1.6075	5.91625	5.59411	1.4073e-05	0.0171049	2.88664
TC0200014772.hg.1	IFIH1	Multiple_Complex	64135	1.37	9.35792	5.98151	5.74616e-06	0.0111746	3.61205
TC1400010584.hg.1	IRF9	Multiple_Complex	10379	1.3025	11.97	5.32666	2.63516e-05	0.0269716	2.37305
TC0700012797.hg.1	PARP12	Multiple_Complex	64761	1.2475	12.26	5.07444	4.78862e-05	0.0372497	1.88015
TC0500008785.hg.1	EGR1	Coding	1958	1.21	9.26958	5.20218	3.53638e-05	0.0299009	2.13075
TC0100014349.hg.1	JUN	Multiple_Complex	3725	1.195	11.1417	6.89875	7.3963e-07	0.00479453	5.23166
TC1900006968.hg.1	C19orf66	Multiple_Complex	55337	1.14	9.07458	5.73701	1.00942e-05	0.0151002	3.1569
TC0300011081.hg.1	UBA7	Multiple_Complex	7318	1.1125	9.65208	6.07591	4.63105e-06	0.0111746	3.78526
TC0900008219.hg.1	NR4A3	Multiple_Complex	8013	1.0875	5.6125	4.99513	5.78386e-05	0.0413583	1.7236
TC1200007653.hg.1	NR4A1	Multiple_Complex	3164	0.875	7.83833	5.11568	4.34164e-05	0.0351799	1.96125
TC0600014271.hg.1	NOTCH4	Multiple_Complex	4855	0.685	7.6075	5.75203	9.74896e-06	0.0151002	3.18512
TC0300012918.hg.1	CCNL1	Multiple_Complex	57018	0.65	11.7662	4.90195	7.22425e-05	0.0484448	1.53883
TC0200006779.hg.1	FAM84A	Multiple_Complex	151354	0.5925	6.49292	5.25263	3.13842e-05	0.0290632	2.2292
TC0100014849.hg.1	GBP3	Multiple_Complex	2635	0.565	10.2721	5.0252	5.38397e-05	0.04027	1.78304
TC2200009170.hg.1	ARSA	Multiple_Complex	410	-0.5575	6.89667	-4.98291	5.95482e-05	0.0413583	1.69942
TC0300009324.hg.1	IQCJ	Multiple_Complex	654502	-0.82	8.37917	-6.47941	1.8638e-06	0.00724905	4.50902

## Sheet: MDA-MB-231 7 days p.i.
ID	Gene.Symbol	Group	Entrez.ID	logFC	AveExpr	t	P.Value	adj.P.Val	B
TC0500008785.hg.1	EGR1	Coding	1958	1.8125	9.26958	7.79252	1.11463e-07	0.00216762	2.89754
