# Supplementary material for: Impact of in vitro SARS-CoV-2 infection on breast cancer cells
Source: Sci Rep. 2024 Jun 7;14:13134. doi: 10.1038/s41598-024-63804-3 (PMC11161491; doi:10.1038/s41598-024-63804-3)
Supplement: Supplementary file 6 — Supplementary Information 6. [file 41598_2024_63804_MOESM6_ESM.xlsx]

## Sheet: HCC1937 24 hours p.i.
PATHWAY	SIZE	NES	FDR q-val
Olfactory Signaling Pathway	397	3.34059	0
Interferon Alpha Beta Signaling	72	2.34806	0
Class A 1 Rhodopsin Like Receptors	324	2.22973	0.000324686
Defensins	47	2.21741	0.000243514
Complement Cascade	57	2.20593	0.000194811
GPCR Ligand Binding	455	2.2042	0.000162343
Beta Defensins	37	2.19229	0.000278914
Antimicrobial Peptides	92	2.18228	0.000430984
Peptide Ligand Binding Receptors	194	2.17797	0.000383097
Formation Of Fibrin Clot Clotting Cascade	39	2.0182	0.00304864
Adherens Junctions Interactions	28	2.01261	0.00309065
ADORA2B Mediated Anti Inflammatory Cytokines Production	132	1.99623	0.00349347
Initial Triggering Of Complement	22	1.99222	0.0034882
Regulation Of IFNA IFNB Signaling	26	1.95088	0.00589598
Cell Cell Junction Organization	58	1.89746	0.0110994
Class C 3 Metabotropic Glutamate Pheromone Receptors	38	1.89714	0.0104677
Interferon Signaling	197	1.88672	0.0115698
O Glycosylation Of TSR Domain Containing Proteins	38	1.87591	0.0124869
Anti Inflammatory Response Favouring Leishmania Parasite Infection	165	1.8635	0.0135446
Common Pathway Of Fibrin Clot Formation	22	1.86093	0.013389
G Alpha S Signalling Events	153	1.85881	0.013103
Traf6 Mediated IRF7 Activation	30	1.85587	0.0128661
Regulation Of TLR By Endogenous Ligand	20	1.82773	0.0173637
Intrinsic Pathway Of Fibrin Clot Formation	23	1.82172	0.017711
Aspirin Adme	35	1.79522	0.0229549
Immunoregulatory Interactions Between A Lymphoid And A Non Lymphoid Cell	120	1.77762	0.027138
Keratinization	213	1.75328	0.0343602
G Alpha Q Signalling Events	212	1.7529	0.033381
Digestion And Absorption	28	1.74858	0.0338821
Amine Ligand Binding Receptors	42	1.72619	0.0416744
Chemokine Receptors Bind Chemokines	56	1.70459	0.0496686

## Sheet: MCF7 7 days p.i.
PATHWAYS	SIZE	NES	FDR q-val
Interferon Alpha Beta Signaling	72	3.30549	0
Interferon Signaling	197	3.18165	0
Antiviral Mechanism By IFN Stimulated Genes	80	2.77519	0
Interferon Gamma Signaling	89	2.76515	0
Negative Regulators Of DDX58 IFIH1 Signaling	35	2.56607	0
DDX58 IFIH1 Mediated Induction Of Interferon Alpha Beta	81	2.32527	0.000295747
TNFR1 Induced NFkB Signaling Pathway	29	2.26103	0.00247312
Nicotinamide Salvaging	17	2.207	0.00347298
Maturation Of Sars-CoV-2 Nucleoprotein	15	2.199	0.00327321
UB Specific Processing Proteases	179	2.1367	0.00593275
TRAF3 Dependent Irf Activation Pathway	15	2.11474	0.0068769
Response Of EIF2AK4 GCN2 To Amino Acid Deficiency	101	2.10753	0.0064517
SMAD2 SMAD3 SMAD4 Heterotrimer Regulates Transcription	36	2.07307	0.00795508
Transcriptional Activity Of SMAD2 SMAD3 SMAD4 Heterotrimer	51	2.01931	0.0139437
Antigen Presentation Folding Assembly And Peptide Loading Of Class I MHC	29	2.00002	0.0165726
Oncogene Induced Senescence	30	1.97066	0.020625
Deubiquitination	252	1.96568	0.0207673
Nonsense Mediated Decay NMD	115	1.9612	0.0207946
Eukaryotic Translation Elongation	93	1.93878	0.0262517
P75NTR Signals Via NFkB	16	1.92632	0.0283605
Sars-CoV-1 Infection	50	1.90588	0.0326333
NGF Stimulated Transcription	39	1.90438	0.0317088
Termination Of Translesion Dna Synthesis	31	1.89702	0.0329715
Translation Of Sars-CoV-1 Structural Proteins	29	1.87964	0.0374471
Circadian Clock	70	1.86844	0.0388793
TRAF6 Mediated IRF7 Activation	30	1.86578	0.0379241
Transcriptional Regulation By RUNX3	94	1.8606	0.0393314
Sars-CoV-2 Activates Modulates Innate And Adaptive Immune Responses	122	1.85902	0.038822
Ovarian Tumor Domain Proteases	39	1.853	0.0399369
Pre NOTCH Expression And Processing	45	1.84022	0.0427202
Activation Of BAD And Translocation To Mitochondria	15	1.83472	0.0436852
Sars-CoV-2 Infection	281	1.81833	0.0496915

## Sheet: MDA-MB-231 7 days p.i.
PATHWAYS	SIZE	NES	FDR q-val
Resolution Of D Loop Structures	31	2.40287	0
Homology Directed Repair	97	2.40127	0
HDR Through Homologous Recombination Hrr	64	2.3796	0
Homologous DNA Pairing And Strand Exchange	41	2.37802	0
DNA Strand Elongation	32	2.3306	0
Resolution Of D Loop Structures Through Synthesis Dependent Strand Annealing SDSA	25	2.24816	0.000254848
Activation Of ATR In Response To Replication Stress	37	2.25747	0.000297323
HDR Through Single Strand Annealing SSA	36	2.16177	0.000730016
Processing Of DNA Double Strand Break Ends	59	2.17655	0.000803017
DNA Double Strand Break Repair	127	2.17944	0.000892242
Diseases Of DNA Repair	49	2.18247	0.00100377
G2 M DNA Damage Checkpoint	56	2.0833	0.00215998
G1 S Specific Transcription	29	2.05355	0.00324377
Activation Of The Pre Replicative Complex	33	2.03285	0.00385195
Telomere C Strand Lagging Strand Synthesis	33	1.98575	0.00719072
Lagging Strand Synthesis	20	1.95413	0.00999002
Resolution Of AP Sites Via The Multiple Nucleotide Patch Replacement Pathway	24	1.95681	0.0101095
Deposition Of New CENPa Containing Nucleosomes At The Centromere	25	1.93001	0.0130499
G2 M Checkpoints	128	1.92221	0.0134027
Class C 3 Metabotropic Glutamate Pheromone Receptors	38	1.8954	0.0170174
PKMTS Methylate Histone Lysines	42	1.89698	0.0176002
Regulation Of TP53 Activity Through Phosphorylation	89	1.88387	0.0183679
G0 And Early G1	27	1.80123	0.0392095
Meiosis	57	1.80263	0.0404133
Translesion Synthesis By POLK	17	1.80758	0.0409119
Gap Filling DNA Repair Synthesis And Ligation In GG NER	25	1.8039	0.0414633
Cell Cycle Checkpoints	246	1.78163	0.0464523

## Sheet: HCC1937 7 days p.i.
PATHWAY	SIZE	NES	FDR q-val
Olfactory Signaling Pathway	397	2.18297	0.00501285
Digestion And Absorption	28	2.14478	0.00378116
Defensins	47	2.10435	0.00473136
Digestion	23	2.09151	0.0044383
